# Supplementary material for: The Role of Apoptosis and Oxidative Stress in a Cell Spheroid Model of Calcific Aortic Valve Disease
Source: Cells. 2023 Dec 25;13(1):45. doi: 10.3390/cells13010045 (PMC10778193; doi:10.3390/cells13010045)
Supplement: Supplementary file 1 [file cells-13-00045-s001.zip]

Archive with 1 entries (1 files):
- cells-2749071-supplementary.pdf
